# Supplementary material for: Development of Phyllanthus emblica Extract-Loaded Niosomes for Cancer Treatment: Formulation and In Vitro Evaluation
Source: Pharmaceuticals (Basel). 2026 Apr 6;19(4):582. doi: 10.3390/ph19040582 (PMC13118586; doi:10.3390/ph19040582)
Supplement: Supplementary file 1 [file pharmaceuticals-19-00582-s001.zip]

Archive with 1 entries (1 files):
- pharmaceuticals-4157833-supplementary.pdf
